# Supplementary material for: Implementation of the ProMisE classifier and validation of its prognostic impact in Brazilian endometrial carcinomas
Source: Front Oncol. 2024 Dec 13;14:1503901. doi: 10.3389/fonc.2024.1503901 (PMC11671357; doi:10.3389/fonc.2024.1503901)
Supplement: Supplementary file 1 [file DataSheet1.csv]

record_id	peso	altura	imc	primeira_cosulta	idade_1_consulta	cirurgia	acesso	cirurgia_histerectomia	ava_linfonodal___1	ava_linfonodal___2	ava_linfonodal___3	ava_linfonodal___4	ava_linfonodal___5	ava_linfonodal___6	pls___1	pls___2	linfadene_s_n	linfodenec___1	linfodenec___2	linfodenec___3	amostragem_s_n	amostragem___1	amostragem___2	amostragem___3	linfonodo_resseca___1	linfonodo_resseca___2	linfonodo_resseca___3	numeros_ressec	numeros_ressec_3	numeros_ressec_5	local_posi_sim_nao	local_positivos___1	local_positivos___2	local_positivos___3	num_linfo_pel_direito	linfo_pelv_esquerdo	linfo_positivo_paraor	trata_adju	rt_isolada___1	rt_isolada___2	rt_e_qt	estadiamento	classificacao_esgo_2021_grbaixo	histologia	endome_grau	invasao_linfovascular	termino_trat	data_seguimento	tempo_de_seguimento
2	76.7	1.67	27.5	2020-08-17	87.6	2020-10-09	1	1	0	0	0	0	1	0	0	0	1	1	1	1	0	0	0	0	1	1	1	4	3	7	1	0	0	1	NA	NA	1	4	0	0	NA	IIC	4	ENDOMETRIOIDE	3	2	2020-11-11	2023-03-30	869
3	61	1.49	27.48	2020-08-04	73	2020-10-01	1	1	0	1	0	0	0	0	0	0	1	1	1	0	0	0	0	0	1	1	0	2	4	NA	0	0	0	0	NA	NA	NA	1	0	1	NA	IA	2	ENDOMETRIOIDE	3	1	2021-01-07	2023-05-30	873
6	74	1.54	31.2	2020-08-10	66.7	2020-10-16	1	1	1	1	0	0	0	0	1	0	1	1	1	1	0	0	0	0	1	1	1	7	16	7	1	1	0	0	1	NA	NA	3	0	0	2	IIC	4	ENDOMETRIOIDE	2	2	2021-05-31	2023-07-28	788
7	107	1.53	45.71	2020-09-03	58.6	2020-10-26	2	1	1	0	0	0	0	0	0	1	0	0	0	0	0	0	0	0	0	1	0	NA	1	NA	0	0	0	0	NA	NA	NA	1	0	1	NA	IB	2	ENDOMETRIOIDE	2	1	2020-12-17	2022-12-29	742
8	102	1.59	40.35	2020-09-17	54.4	2020-11-10	3	1	1	1	0	0	0	0	1	1	1	1	1	0	0	0	0	0	1	1	0	8	10	NA	0	0	0	0	NA	NA	NA	1	0	1	NA	IA	3	ENDOMETRIOIDE	3	2	2020-12-21	2023-07-19	940
9	66	1.59	26.11	2020-09-23	62.5	2020-10-26	2	1	0	0	0	0	0	0	0	0	0	0	0	0	0	0	0	0	0	0	0	NA	NA	NA	NA	0	0	0	NA	NA	NA	2	0	0	NA	IIIA	4	ENDOMETRIOIDE	2	2	2021-05-07	2023-12-28	965
10	75	1.58	30.04	2020-08-28	70.2	2020-11-09	2	1	1	0	0	0	0	0	1	1	0	0	0	0	0	0	0	0	1	1	0	1	1	NA	1	1	0	0	1	NA	NA	3	0	0	2	IIC	4	ENDOMETRIOIDE	2	1	2021-04-23	2023-06-22	790
11	57.8	1.43	28.27	2020-06-05	62.7	2020-10-05	1	2	0	1	0	0	0	0	0	0	1	1	1	1	0	0	0	0	1	1	1	11	7	15	0	0	0	0	NA	NA	NA	3	0	0	1	IA	4	CELULAS CLARAS	3	1	2021-07-30	2023-06-05	675
12	84	1.6	32.81	2020-09-09	70.5	2020-11-03	3	1	0	0	0	1	0	0	0	0	1	1	0	0	0	0	0	0	1	1	0	6	2	NA	0	0	0	0	NA	NA	NA	3	0	0	2	IIIA	4	ENDOMETRIOIDE	3	3	2021-04-27	2023-06-16	780
13	61	1.65	22.41	2020-09-16	78.3	2020-11-05	1	1	0	0	0	1	0	0	0	0	1	1	0	1	0	0	0	0	1	1	1	7	1	19	1	1	1	1	1	1	2	1	1	0	NA	IIC	4	SEROSO	3	2	2021-03-23	2021-04-13	21
14	72	1.52	31.16	2020-07-23	64.8	2020-11-12	2	1	0	1	0	0	0	0	0	0	1	1	1	1	0	0	0	0	1	1	1	7	7	12	1	0	0	1	NA	NA	2	6	0	0	NA	IIC	4	ENDOMETRIOIDE	3	2	2020-11-12	2021-01-11	60
16	72	1.6	28.12	2020-04-17	55.9	2020-11-19	1	2	0	1	0	0	0	0	0	0	1	1	1	1	0	0	0	0	1	1	1	12	12	15	1	1	1	1	7	4	12	2	0	0	NA	IVB	4	SEROSO	3	2	2020-10-23	2023-03-22	880
17	68.2	1.56	28.02	2020-09-10	54.4	2020-11-20	2	1	0	1	0	0	0	0	0	0	1	1	1	1	0	0	0	0	1	1	1	20	11	18	0	0	0	0	NA	NA	NA	1	1	1	NA	II	3	ENDOMETRIOIDE	2	1	2021-05-03	2023-09-25	875
18	58	1.58	23.23	2020-10-14	72.1	2020-12-08	3	1	0	1	0	0	0	0	0	0	1	1	1	0	0	0	0	0	1	1	0	1	3	NA	0	0	0	0	NA	NA	NA	3	0	0	2	IIIA	4	ENDOMETRIOIDE	3	1	2021-07-07	2023-06-20	713
20	103	1.59	40.74	2020-09-10	63.5	2020-12-10	1	2	0	0	1	0	0	0	0	0	0	0	0	0	1	1	1	0	1	1	0	3	2	NA	0	0	0	0	NA	NA	NA	3	0	0	1	II	4	CARCINOSSARCOMA	3	1	2021-06-30	2023-07-12	742
21	89	1.62	33.91	2020-10-21	69.8	2020-12-15	3	1	1	1	0	0	0	0	1	0	1	0	1	0	0	0	0	0	1	1	0	2	7	NA	0	0	0	0	NA	NA	NA	1	0	1	NA	IA	3	ENDOMETRIOIDE	2	2	2021-03-04	2023-08-30	909
22	119	1.59	47.07	2020-10-08	64.8	2020-12-24	1	1	0	1	0	0	0	0	0	0	1	1	1	0	0	0	0	0	1	1	0	11	16	NA	1	1	1	0	1	1	NA	2	0	0	NA	IIC	4	ENDOMETRIOIDE	3	2	2021-04-30	2023-10-18	901
23	65	1.62	24.77	2020-12-14	65.1	2021-01-05	3	1	1	0	1	0	0	0	0	1	0	0	0	0	1	1	0	0	1	1	0	4	1	NA	0	0	0	0	NA	NA	NA	3	0	0	2	IB	4	SEROSO	3	2	2021-07-12	2022-04-24	286
24	61	1.62	23.24	2020-09-23	58	2021-01-07	2	1	0	1	0	0	0	0	0	0	1	1	1	1	0	0	0	0	1	1	1	9	4	14	0	0	0	0	NA	NA	NA	1	0	1	NA	IB	3	ENDOMETRIOIDE	2	2	2021-04-09	2023-11-22	957
26	89	1.52	38.52	2020-07-23	64.7	2020-12-31	2	1	1	1	0	0	0	0	0	1	1	1	0	0	0	0	0	0	1	1	0	12	3	NA	0	0	0	0	NA	NA	NA	1	1	0	NA	IB	4	MISTO	3	2	2021-03-11	2021-03-27	16
28	87	1.6	33.98	2020-12-18	58.8	2021-01-19	3	1	1	0	0	0	0	0	1	1	0	0	0	0	0	0	0	0	1	1	0	2	1	NA	0	0	0	0	NA	NA	NA	3	0	0	2	IIIA	4	ENDOMETRIOIDE	2	1	2021-07-30	2023-08-02	733
29	61	1.55	25.39	2021-01-14	65.1	2021-01-16	1	1	0	0	0	0	0	1	0	0	0	0	0	0	0	0	0	0	0	0	0	NA	NA	NA	NA	0	0	0	NA	NA	NA	6	0	0	NA	IIIA	4	ENDOMETRIOIDE	3	2	2021-01-16	2021-12-10	328
30	56	1.51	24.56	2020-11-05	76.6	2021-01-28	1	1	0	1	0	0	0	0	0	0	1	1	1	1	0	0	0	0	1	1	1	6	6	7	0	0	0	0	NA	NA	NA	6	0	0	NA	IA	2	ENDOMETRIOIDE	3	1	2021-01-28	2023-07-03	886
31	71	1.57	28.8	2019-08-09	73.4	2021-02-11	1	1	0	0	0	0	0	0	0	0	0	0	0	0	0	0	0	0	0	0	0	NA	NA	NA	NA	0	0	0	NA	NA	NA	4	0	0	NA	IVB	4	SEROSO	3	1	2021-02-11	2024-01-10	1063
32	76	1.62	28.96	2021-01-12	68.3	2021-02-15	1	2	0	0	0	0	1	0	0	0	1	0	1	1	NA	0	0	0	0	1	1	NA	5	2	1	0	1	1	NA	1	2	2	0	0	NA	IIC	4	MISTO	3	2	2021-07-06	2023-10-09	825
33	116	1.59	45.88	2020-10-27	67.4	2021-02-03	2	1	1	0	0	0	0	0	0	1	0	0	0	0	0	0	0	0	0	1	0	NA	1	NA	0	0	0	0	NA	NA	NA	3	0	0	1	IB	4	CARCINOSSARCOMA	3	1	2021-07-27	2023-06-19	692
34	73	1.62	27.82	2021-01-20	80	2021-02-10	1	2	0	0	0	0	1	0	0	0	0	0	0	0	0	0	0	0	1	1	1	5	6	8	1	1	1	1	3	3	3	2	0	0	NA	IIC	4	ENDOMETRIOIDE	2	2	2021-06-14	2023-08-08	785
35	74	1.59	29.27	2021-01-19	59	2021-03-02	3	1	1	0	0	0	0	0	1	1	0	0	0	0	0	0	0	0	1	1	0	1	1	NA	0	0	0	0	NA	NA	NA	1	1	0	NA	IB	3	ENDOMETRIOIDE	3	2	2021-05-27	2023-11-07	894
36	80	1.63	30.11	2021-01-14	44.5	2021-03-08	1	2	0	1	0	0	1	0	0	0	1	0	1	1	0	0	0	0	0	1	1	NA	2	12	0	0	0	0	NA	NA	NA	1	1	1	NA	II	3	ENDOMETRIOIDE	3	2	2021-06-15	2023-09-18	825
37	75	1.67	26.89	2021-01-26	59.9	2021-02-25	2	1	0	0	0	1	0	0	0	0	1	1	1	1	0	0	0	0	1	1	1	5	2	18	0	0	0	0	NA	NA	NA	1	0	1	NA	IA	2	ENDOMETRIOIDE	3	1	2021-05-20	2023-06-20	761
38	90	1.56	36.98	2021-03-11	65	2020-12-10	1	1	0	0	0	0	0	1	0	0	0	0	0	0	0	0	0	0	0	0	0	NA	NA	NA	NA	0	0	0	NA	NA	NA	6	0	0	NA	IVB	4	SEROSO	3	3	2020-12-10	2022-06-24	561
39	44	1.51	19.3	2020-05-04	62.5	2021-03-18	2	1	0	0	0	0	0	0	0	0	0	0	0	0	0	0	0	0	0	0	0	NA	NA	NA	NA	0	0	0	NA	NA	NA	4	0	0	NA	IVB	4	ENDOMETRIOIDE	2	1	2021-03-18	2023-10-03	929
40	71	1.57	28.8	2021-02-09	61.4	2021-03-18	2	1	0	0	0	1	0	0	0	0	1	1	1	1	0	0	0	0	1	1	1	5	4	12	0	0	0	0	NA	NA	NA	1	0	1	NA	IA	2	ENDOMETRIOIDE	3	1	2021-05-18	2023-10-24	889
41	83	1.54	35	2021-01-05	62	2021-03-25	2	1	0	1	0	0	0	0	0	0	1	1	1	1	0	0	0	0	1	1	1	2	9	17	0	0	0	0	NA	NA	NA	1	1	0	NA	IB	3	ENDOMETRIOIDE	3	1	2021-08-30	2023-09-28	759
42	61	1.58	24.44	2021-02-04	77.8	2020-12-01	1	1	0	0	0	0	0	1	0	0	0	0	0	0	0	0	0	0	0	0	0	NA	NA	NA	NA	0	0	0	NA	NA	NA	6	0	0	NA	IVB	4	SEROSO	3	3	2020-12-01	2021-10-27	330
43	72	1.64	26.77	2021-02-05	61.6	2021-04-15	2	1	1	0	0	0	0	0	1	1	0	0	0	0	0	0	0	0	1	1	0	1	1	NA	0	0	0	0	NA	NA	NA	1	0	1	NA	IA	3	ENDOMETRIOIDE	3	2	2021-06-07	2023-09-15	830
44	79	1.64	29.37	2021-02-10	55.2	2021-04-27	1	2	0	0	0	1	0	0	0	0	1	1	1	1	0	0	0	0	1	1	1	6	14	10	0	0	0	0	NA	NA	NA	3	0	0	1	IIIA	4	ENDOMETRIOIDE	3	1	2021-09-20	2023-09-20	730
46	74	1.51	32.45	2021-01-05	75.7	2021-05-11	3	1	1	0	0	0	0	0	1	1	0	0	0	0	0	0	0	0	1	1	0	1	1	NA	0	0	0	0	NA	NA	NA	3	0	0	2	IIIB	4	ENDOMETRIOIDE	2	2	2021-08-20	2021-09-12	23
47	41	1.53	17.51	2021-07-16	76.4	2021-05-13	2	1	0	1	0	0	0	0	0	0	1	1	1	1	0	0	0	0	1	1	1	9	8	9	0	0	0	0	NA	NA	NA	1	0	1	NA	IA	2	ENDOMETRIOIDE	3	1	2021-08-30	2023-09-12	743
48	63	1.55	26.22	2021-02-04	57.4	2021-05-18	3	1	1	0	0	0	0	0	1	1	0	0	0	0	0	0	0	0	1	1	0	1	1	NA	0	0	0	0	NA	NA	NA	4	0	0	NA	IA	1	ENDOMETRIOIDE	2	1	2021-05-18	2023-09-20	855
49	80	1.56	32.87	2021-03-04	68.2	2021-05-25	3	1	1	0	0	0	0	0	1	1	0	0	0	0	0	0	0	0	1	1	0	1	1	NA	1	1	0	0	1	NA	NA	6	0	0	NA	IVB	4	ENDOMETRIOIDE	2	2	2021-06-02	2021-07-31	59
50	76	1.54	32.05	2021-02-18	74.5	2021-06-01	2	1	1	0	0	0	0	0	1	1	0	0	0	0	0	0	0	0	1	1	0	2	1	NA	0	0	0	0	NA	NA	NA	1	0	1	NA	IB	3	ENDOMETRIOIDE	2	2	2021-07-19	2023-10-27	830
51	86.4	1.52	37.4	2021-03-16	74	2021-05-27	2	1	0	1	0	0	0	0	0	0	1	1	1	0	0	0	0	0	1	1	0	13	14	NA	0	0	0	0	NA	NA	NA	1	0	1	NA	IB	2	ENDOMETRIOIDE	2	1	2021-07-29	2023-09-26	789
52	79.95	1.6	31.23	2021-05-24	55.9	2021-06-14	1	1	0	1	0	0	0	0	0	0	1	1	1	1	0	0	0	0	1	1	1	16	12	23	1	0	1	0	NA	2	NA	3	0	0	2	IIC	4	ENDOMETRIOIDE	3	2	2021-12-15	2023-09-27	651
53	73.7	1.61	28.43	2021-04-06	62.9	2021-05-27	2	1	1	0	0	0	0	0	1	1	0	0	0	0	0	0	0	0	1	1	0	1	1	NA	0	0	0	0	NA	NA	NA	1	1	0	NA	IB	3	ENDOMETRIOIDE	3	2	2021-09-14	2023-06-23	647
54	62.95	1.58	25.22	2021-05-24	53.3	2021-06-22	1	1	0	0	0	0	0	0	0	0	0	0	0	0	0	0	0	0	0	0	0	NA	NA	NA	NA	0	0	0	NA	NA	NA	2	0	0	NA	IVB	4	ENDOMETRIOIDE	1	2	2021-11-16	2023-11-09	723
55	57	1.55	23.73	2021-04-07	69.7	2021-06-24	2	1	1	0	0	0	0	0	1	1	0	0	0	0	0	0	0	0	1	1	0	1	1	NA	1	0	1	0	NA	1	NA	3	0	0	1	IIC	4	CARCINOSSARCOMA	3	2	2022-01-13	2023-10-24	649
56	110	1.58	44.06	2021-05-25	63.7	2021-06-24	1	1	0	0	0	0	0	0	0	0	0	0	0	0	0	0	0	0	0	0	0	NA	NA	NA	NA	0	0	0	NA	NA	NA	3	0	0	1	IIC	4	ENDOMETRIOIDE	3	2	2022-01-31	2023-04-16	440
57	47	1.48	21.46	2021-06-10	63.6	2021-07-06	2	1	0	1	0	0	0	0	0	0	1	1	1	1	NA	0	0	0	1	1	1	3	3	7	0	0	0	0	NA	NA	NA	1	0	1	NA	IB	2	ENDOMETRIOIDE	2	1	2021-09-30	2023-08-21	690
58	46	1.48	21	2021-04-01	64.5	2021-06-14	2	1	0	1	0	0	0	0	0	0	1	1	1	1	NA	0	0	0	1	1	1	4	4	7	0	0	0	0	NA	NA	NA	3	0	0	1	IIIA	4	CELULAS CLARAS	3	3	2022-04-11	2023-09-20	527
59	41	1.55	17.07	2021-04-26	55.7	2021-07-26	2	1	0	0	0	1	0	0	0	0	1	1	1	1	0	0	0	0	1	1	1	8	6	13	0	0	0	0	NA	NA	NA	1	1	0	NA	IB	4	CELULAS CLARAS	3	1	2021-11-03	2023-09-27	693
60	79	1.52	34.19	2021-06-02	64.2	2021-07-27	3	1	0	1	0	0	0	0	0	0	1	1	1	1	0	0	0	0	1	1	1	2	7	6	0	0	0	0	NA	NA	NA	1	1	1	NA	II	3	ENDOMETRIOIDE	3	2	2021-11-16	2023-07-26	617
61	84	1.53	35.88	2021-05-31	62.6	2021-07-06	3	1	0	0	0	1	0	0	0	0	1	1	1	1	0	0	0	0	1	1	1	1	5	5	0	0	0	0	NA	NA	NA	1	0	1	NA	IA	4	CELULAS CLARAS	3	1	2021-08-19	2023-11-06	809
62	90	1.58	36.05	2021-05-14	59.6	2021-08-05	1	1	0	1	0	0	0	0	0	0	1	1	1	1	0	0	0	0	1	1	1	5	2	12	0	0	0	0	NA	NA	NA	2	0	0	NA	IIIA	4	ENDOMETRIOIDE	2	2	2022-01-21	2023-08-17	573
63	98	1.52	42.42	2021-04-14	66	2021-08-12	1	1	0	1	0	0	0	0	0	0	1	1	1	1	0	0	0	0	1	1	1	5	11	16	0	0	0	0	NA	NA	NA	3	0	0	1	IIIA	4	CARCINOSSARCOMA	3	2	2022-03-30	2023-04-16	382
64	69	1.48	31.5	2021-09-22	61.3	2021-05-05	1	1	0	0	0	0	0	0	0	0	0	0	0	0	0	0	0	0	0	0	0	NA	NA	NA	NA	0	0	0	NA	NA	NA	1	1	1	NA	II	3	ENDOMETRIOIDE	1	1	2021-11-05	2023-09-25	689
65	81	1.62	30.86	2021-06-01	60.6	2021-08-12	2	1	0	1	0	0	0	0	0	0	1	1	1	1	0	0	0	0	1	1	1	10	11	8	0	0	0	0	NA	NA	NA	1	1	0	NA	IB	3	ENDOMETRIOIDE	3	1	2021-11-25	2023-11-09	714
66	56	1.57	22.72	2021-06-22	65.7	2021-08-19	1	1	0	0	0	0	0	0	0	0	0	0	0	0	0	0	0	0	0	0	0	NA	NA	NA	NA	0	0	0	NA	NA	NA	2	0	0	NA	IVB	4	ENDOMETRIOIDE	3	2	2022-01-25	2024-01-25	730
67	59	1.61	22.76	2021-08-09	70	2021-09-02	1	2	0	1	0	0	0	0	0	0	1	1	1	1	0	0	0	0	1	1	1	11	16	11	0	0	0	0	NA	NA	NA	1	1	1	NA	II	3	ENDOMETRIOIDE	2	1	2021-12-07	2023-06-28	568
68	103	1.62	39.25	2021-06-15	71.7	2021-09-08	2	1	1	0	0	0	0	0	1	1	0	0	0	0	0	0	0	0	1	1	0	1	1	NA	1	1	0	0	1	NA	NA	3	0	0	1	IIC	4	ENDOMETRIOIDE	2	2	2022-05-18	2023-06-13	391
69	85	1.55	35.38	2021-05-20	67.8	2021-08-06	2	1	0	1	0	0	0	0	0	0	1	1	1	1	0	0	0	0	1	1	1	3	4	2	0	0	0	0	NA	NA	NA	1	0	1	NA	IB	2	ENDOMETRIOIDE	2	1	2021-12-20	2023-07-31	588
70	133	1.54	56.08	2021-07-13	65.1	2021-09-09	2	1	1	0	0	0	0	0	1	1	0	0	0	0	0	0	0	0	1	1	0	1	2	NA	0	0	0	0	NA	NA	NA	4	0	0	NA	IA	1	ENDOMETRIOIDE	2	1	2021-09-09	2023-07-05	664
71	51	1.39	26.4	2021-05-20	50.9	2021-09-21	2	1	1	0	0	0	0	0	1	1	0	0	0	0	0	0	0	0	1	1	0	3	2	NA	1	1	0	0	1	NA	NA	3	0	0	2	IIC	4	ENDOMETRIOIDE	3	2	2022-01-11	2022-01-30	19
72	71	1.62	27.05	2021-07-02	58.8	2021-09-28	2	1	0	0	0	1	0	0	0	0	1	1	1	1	0	0	0	0	1	1	1	7	5	16	0	0	0	0	NA	NA	NA	3	0	0	2	IB	4	MISTO	3	1	2022-02-22	2023-09-14	569
74	133	1.67	47.69	2021-06-23	50.8	2021-09-23	1	2	0	0	1	0	0	0	0	0	0	0	0	0	1	1	1	0	1	1	0	4	2	NA	0	0	0	0	NA	NA	NA	3	0	0	2	IIIA	4	ENDOMETRIOIDE	2	1	2022-04-14	2023-10-10	544
76	97	1.59	38.37	2021-07-27	70.7	2021-09-30	2	1	0	1	0	0	0	0	0	0	0	0	0	0	0	0	0	0	1	1	1	11	8	6	0	0	0	0	NA	NA	NA	1	0	1	NA	IB	2	ENDOMETRIOIDE	2	1	2021-12-20	2023-07-10	567
77	50	1.46	23.46	2021-08-10	50.1	2021-10-14	1	2	0	1	0	0	0	0	0	0	1	1	1	1	0	0	0	0	1	1	1	9	19	9	0	0	0	0	NA	NA	NA	3	0	0	1	II	3	ENDOMETRIOIDE	3	1	2022-07-15	2023-08-17	398
82	72	1.45	34.24	2021-08-04	59.4	2021-11-11	2	1	0	0	0	1	0	0	0	0	1	0	0	1	0	0	0	0	1	1	1	2	2	9	0	0	0	0	NA	NA	NA	1	1	0	NA	IB	3	ENDOMETRIOIDE	3	2	2022-03-16	2023-11-22	616
83	71	1.56	29.17	2021-09-02	64.4	2021-11-16	2	1	1	0	0	0	0	0	1	1	0	0	0	0	0	0	0	0	1	1	0	1	2	NA	0	0	0	0	NA	NA	NA	1	0	1	NA	IB	3	ENDOMETRIOIDE	2	2	2022-01-18	2023-11-16	667
84	71	1.44	34.24	2021-07-28	61.6	2021-10-29	1	1	0	1	0	0	0	0	0	0	1	1	1	1	0	0	0	0	1	1	1	5	3	2	0	0	0	0	NA	NA	NA	1	1	1	NA	IB	3	ENDOMETRIOIDE	3	2	2022-03-24	2023-08-07	501
86	65	1.59	25.71	2021-10-26	63	2021-12-07	2	1	0	0	0	1	0	0	0	0	1	1	1	1	0	0	0	0	1	1	1	3	5	14	0	0	0	0	NA	NA	NA	4	0	0	NA	IA	3	ENDOMETRIOIDE	3	2	2021-12-07	2022-01-25	49
87	61	1.44	29.42	2021-09-27	68	2021-12-07	3	1	0	0	0	1	0	0	0	0	1	1	0	0	0	0	0	0	1	1	0	5	1	NA	1	0	1	0	NA	1	NA	3	0	0	2	IIC	4	SEROSO	3	2	2022-05-30	2023-10-31	519
88	71	1.53	30.33	2021-10-21	58.4	2021-11-23	3	1	1	0	0	0	0	0	1	0	0	0	0	0	0	0	0	0	1	0	0	2	NA	NA	0	0	0	0	NA	NA	NA	4	0	0	NA	IA	1	ENDOMETRIOIDE	2	1	2021-11-23	2023-06-23	577
89	90	1.52	38.95	2019-04-02	65.5	2021-11-29	2	1	0	0	0	0	0	0	0	0	0	0	0	0	0	0	0	0	0	0	0	NA	NA	NA	NA	0	0	0	NA	NA	NA	1	1	0	NA	IVB	4	CARCINOSSARCOMA	3	2	2022-04-01	2024-01-30	669
90	88	1.63	33.12	2021-08-18	63.4	2021-11-25	2	1	1	0	0	0	0	0	1	1	0	0	0	0	0	0	0	0	1	1	0	1	NA	NA	0	0	0	0	NA	NA	NA	4	0	0	NA	IA	1	ENDOMETRIOIDE	2	1	2021-11-25	2023-11-21	726
91	93	1.55	38.71	2021-08-17	64.3	2021-11-25	2	1	0	1	0	0	0	0	0	0	1	1	1	1	0	0	0	0	1	1	1	4	4	12	1	0	1	1	NA	1	7	3	0	0	1	IIC	4	CARCINOSSARCOMA	3	2	2022-08-10	2023-11-13	460
93	57.6	1.63	21.68	2022-01-04	58.8	2021-11-20	1	1	0	0	0	0	0	1	0	0	0	0	0	0	0	0	0	0	0	0	0	NA	NA	NA	NA	0	0	0	NA	NA	NA	6	0	0	NA	IIIB	4	ENDOMETRIOIDE	3	2	2021-11-20	2022-02-16	88
94	79	1.54	33.31	2021-10-26	60	2022-01-07	2	1	1	0	0	0	0	0	0	1	0	0	0	0	0	0	0	0	0	1	0	NA	3	NA	0	0	0	0	NA	NA	NA	1	0	1	NA	IA	3	ENDOMETRIOIDE	2	2	2022-03-23	2023-09-25	551
95	90	1.66	32.66	2022-01-28	63.1	2022-03-21	1	1	1	0	0	0	0	0	1	1	0	0	0	0	0	0	0	0	1	1	0	1	1	NA	0	0	0	0	NA	NA	NA	4	0	0	NA	IA	1	ENDOMETRIOIDE	2	1	2022-03-21	2023-08-14	511
96	58	1.57	23.53	2021-11-24	57.3	2022-01-27	2	1	1	0	0	0	0	0	1	1	0	0	0	0	0	0	0	0	1	1	0	1	1	NA	1	0	1	0	NA	1	NA	3	0	0	2	IIC	4	SEROSO	3	2	2022-06-20	2023-08-17	423
97	84	1.55	34.96	2021-12-08	58.7	2022-02-10	2	1	0	1	0	0	0	0	0	0	1	1	1	1	0	0	0	0	1	1	1	6	7	16	1	0	0	1	NA	NA	2	3	0	0	1	IIC	4	ENDOMETRIOIDE	3	2	2022-09-14	2023-11-21	433
98	132	1.62	50.3	2022-02-16	67.2	2022-05-19	1	2	0	0	1	0	0	0	0	0	0	0	0	0	1	0	1	0	0	1	0	NA	1	NA	0	0	0	0	NA	NA	NA	3	0	0	2	II	3	ENDOMETRIOIDE	2	1	2022-09-09	2023-10-04	390
100	68	1.54	28.67	2021-12-28	52.2	2022-02-24	2	1	1	0	0	0	0	0	1	1	0	0	0	0	0	0	0	0	1	1	0	1	1	NA	0	0	0	0	NA	NA	NA	1	0	1	NA	IA	3	ENDOMETRIOIDE	2	2	2022-05-24	2023-11-16	541
101	62	1.63	23.34	2022-02-25	67.9	2022-04-25	1	1	0	1	0	0	0	0	0	0	1	1	1	1	0	0	0	0	1	1	1	12	12	12	0	0	0	0	NA	NA	NA	1	1	0	NA	IB	4	MISTO	3	2	2022-07-28	2023-11-14	474
102	55.2	1.56	22.68	2022-02-22	75.7	2022-06-23	2	1	0	1	0	0	0	0	0	0	1	1	1	1	0	0	0	0	1	1	1	2	5	9	0	0	0	0	NA	NA	NA	1	0	1	NA	IA	4	MISTO	3	1	2022-09-13	2023-11-14	427
103	88	1.56	36.16	2022-03-02	66.2	2022-05-03	2	1	1	0	0	0	0	0	1	1	0	0	0	0	0	0	0	0	1	1	0	2	1	NA	0	0	0	0	NA	NA	NA	1	0	1	NA	IA	2	ENDOMETRIOIDE	3	1	2022-07-06	2023-09-06	427
106	67	1.59	26.5	2021-12-22	72.6	2022-03-17	1	1	0	0	0	0	0	0	0	0	0	0	0	0	0	0	0	0	0	0	0	NA	NA	NA	NA	0	0	0	NA	NA	NA	2	0	0	NA	IVB	4	SEROSO	3	2	2022-08-30	2022-09-15	16
111	59	1.55	24.56	2022-03-22	59.6	2022-02-11	1	1	0	0	0	0	0	0	0	0	0	0	0	0	0	0	0	0	0	0	0	NA	NA	NA	NA	0	0	0	NA	NA	NA	2	0	0	NA	IVB	4	SEROSO	3	1	2022-02-11	2023-11-06	633
131	57.8	1.57	23.45	2022-03-28	47.5	2022-06-07	1	2	0	1	0	0	0	0	0	0	1	1	1	1	0	0	0	0	1	1	1	8	8	5	0	0	0	0	NA	NA	NA	1	0	1	NA	IA	2	ENDOMETRIOIDE	3	1	2022-08-04	2023-08-23	384
134	83	1.54	35	2022-06-02	64	2022-07-26	2	1	1	0	0	0	0	0	1	1	0	0	0	0	0	0	0	0	1	1	0	1	3	NA	0	0	0	0	NA	NA	NA	1	0	1	NA	IB	2	ENDOMETRIOIDE	2	1	2022-09-21	2023-08-07	320
136	93.6	1.73	31.27	2022-06-23	43.7	2022-08-04	2	1	0	0	0	0	0	0	0	0	0	0	0	0	0	0	0	0	0	0	0	NA	NA	NA	NA	0	0	0	NA	NA	NA	4	0	0	NA	IA	1	ENDOMETRIOIDE	2	1	2022-08-04	2023-10-30	452
138	62.9	1.58	25.2	2021-05-24	53.3	2022-06-22	1	1	0	0	0	0	0	0	0	0	0	0	0	0	0	0	0	0	0	0	0	NA	NA	NA	NA	0	0	0	NA	NA	NA	2	0	0	NA	IVB	4	ENDOMETRIOIDE	1	2	2021-11-16	2023-11-09	723
140	68	1.55	28.3	2022-08-19	71	2022-06-27	1	1	0	0	0	0	0	0	0	0	0	0	0	0	0	0	0	0	0	0	0	NA	NA	NA	NA	0	0	0	NA	NA	NA	1	1	0	NA	IB	4	SEROSO	3	2	2022-09-21	2023-09-28	372
141	96	1.7	33.22	2022-05-16	60.6	2022-07-26	3	1	1	0	0	0	0	0	1	1	0	0	0	0	0	0	0	0	1	1	0	1	1	NA	1	1	0	0	1	NA	NA	1	0	1	NA	IB	3	ENDOMETRIOIDE	2	2	2022-09-26	2023-06-23	270
142	68	1.65	24.98	2022-04-12	61.6	2022-07-21	1	1	0	0	0	0	0	0	0	0	0	0	0	0	0	0	0	0	0	0	0	NA	NA	NA	NA	0	0	0	NA	NA	NA	2	0	0	NA	IIIB	4	CARCINOSSARCOMA	3	2	2022-07-21	2022-10-13	84
152	91	1.5	40.44	2022-05-31	55.3	2022-09-29	1	1	0	1	0	0	0	0	0	0	1	1	1	1	NA	0	0	0	1	1	1	6	6	2	0	0	0	0	NA	NA	NA	3	0	0	1	IB	4	CARCINOSSARCOMA	3	2	2023-05-05	2023-08-10	97
155	58	1.58	23.23	2022-07-21	55.4	2022-05-10	3	2	0	1	0	0	0	0	0	0	1	1	1	0	0	0	0	0	1	1	0	7	8	NA	1	0	1	0	NA	1	NA	3	0	0	2	IIC	4	ENDOMETRIOIDE	3	2	2023-04-12	2023-08-24	134
157	90	1.7	31.14	2022-08-04	61	2022-10-13	1	1	0	1	0	0	0	0	0	0	1	1	1	1	0	0	0	0	1	1	1	5	4	21	0	0	0	0	NA	NA	NA	1	1	0	NA	IB	1	ENDOMETRIOIDE	3	1	2023-01-04	2023-10-24	293
158	50	1.45	23.78	2022-08-03	68.2	2022-10-04	1	2	0	1	0	0	0	0	0	0	1	1	1	1	0	0	0	0	1	1	1	6	5	10	1	1	1	1	1	1	2	3	0	0	1	IIC	4	CARCINOSSARCOMA	3	1	2023-07-26	2023-11-27	124
162	74	1.52	32.03	2022-08-01	67.2	2022-11-28	3	1	1	0	0	0	0	0	1	1	0	0	0	0	0	0	0	0	1	1	0	1	1	NA	0	0	0	0	NA	NA	NA	4	0	0	NA	IA	1	ENDOMETRIOIDE	1	1	2022-11-28	2023-09-25	301
163	91	1.53	38.87	2022-06-21	52.4	2022-09-15	2	1	1	0	0	0	0	0	1	1	0	0	0	0	0	0	0	0	1	1	0	5	1	NA	1	1	0	0	1	NA	NA	3	0	0	2	IIC	4	ENDOMETRIOIDE	3	3	2023-04-24	2023-07-05	72
164	65	1.66	23.59	2022-05-17	48.7	2022-07-07	2	1	0	1	0	0	0	0	0	0	1	1	1	1	0	0	0	0	1	1	1	9	6	14	1	1	1	1	2	4	3	3	0	0	1	IIC	4	ENDOMETRIOIDE	2	2	2023-03-14	2023-10-18	218
168	83	1.52	35.92	2022-09-15	67.6	2022-11-07	3	1	1	1	0	0	0	0	1	1	1	0	1	0	0	0	0	0	1	1	0	1	3	NA	0	0	0	0	NA	NA	NA	3	0	0	2	IIIB	4	ENDOMETRIOIDE	3	2	2023-06-21	2023-09-06	77
169	53	1.62	20.2	2022-09-21	56	2022-10-21	2	1	1	0	0	0	0	0	1	1	0	0	0	0	0	0	0	0	1	1	0	1	1	NA	0	0	0	0	NA	NA	NA	4	0	0	NA	IA	2	ENDOMETRIOIDE	2	1	2022-10-21	2022-11-09	19
170	55	1.51	24.12	2022-06-28	63.7	2022-11-24	2	1	1	0	0	0	0	0	1	1	0	0	0	0	0	0	0	0	1	1	0	1	3	NA	0	0	0	0	NA	NA	NA	1	0	1	NA	IA	4	ENDOMETRIOIDE	3	1	2023-02-03	2023-09-28	237
171	90	1.59	35.6	2022-07-12	63.7	2022-11-23	2	1	1	1	0	0	0	0	1	1	1	1	1	1	0	0	0	0	1	1	1	1	1	9	0	0	0	0	NA	NA	NA	1	0	1	NA	IB	2	ENDOMETRIOIDE	2	1	2023-02-17	2023-10-26	251
176	92	1.56	37.8	2022-12-12	57.4	2022-10-21	2	2	0	1	0	0	0	0	0	0	0	0	0	0	0	0	0	0	0	0	0	NA	NA	NA	0	0	0	0	NA	NA	NA	4	0	0	NA	IA	1	ENDOMETRIOIDE	2	1	2022-10-21	2023-08-29	312
179	80	1.55	33.3	2022-12-30	64.7	2023-02-14	2	1	1	0	0	0	0	0	0	1	0	0	0	0	0	0	0	0	0	1	0	NA	2	NA	0	0	0	0	NA	NA	NA	4	0	0	NA	IA	1	ENDOMETRIOIDE	2	1	2023-02-14	2023-11-21	280
180	63.6	1.55	26.47	2022-10-05	69.5	2022-12-19	2	1	1	0	0	0	0	0	1	1	0	0	0	0	0	0	0	0	1	1	0	3	1	NA	0	0	0	0	NA	NA	NA	1	0	1	NA	IB	2	ENDOMETRIOIDE	2	1	2023-02-16	2023-11-21	278
182	70	1.61	27.01	2023-02-28	71.1	2022-10-20	1	1	0	0	0	0	0	0	0	0	0	0	0	0	0	0	0	0	0	0	0	NA	NA	NA	0	0	0	0	NA	NA	NA	4	0	0	NA	IB	3	ENDOMETRIOIDE	3	2	2022-10-20	2023-11-07	383
183	52	1.47	24.06	2022-12-23	56.5	2023-02-06	3	1	1	0	0	0	0	0	1	1	0	0	0	0	0	0	0	0	1	1	0	2	1	NA	1	1	0	0	1	NA	NA	3	0	0	2	IIC	4	ENDOMETRIOIDE	2	2	2023-08-03	2023-11-16	105
184	80	1.56	32.87	2022-08-23	71.3	2022-12-30	2	1	1	0	0	0	0	0	1	1	0	0	0	0	0	0	0	0	1	1	0	1	1	NA	1	0	1	0	NA	1	NA	3	0	0	2	IIC	4	SEROSO	3	2	2023-07-31	2023-07-31	0
185	100	1.64	37.18	2022-10-31	72.2	2023-01-19	2	1	0	1	0	0	0	0	0	0	1	1	1	0	0	0	0	0	1	1	0	11	6	NA	0	0	0	0	NA	NA	NA	4	0	0	NA	IA	1	ENDOMETRIOIDE	1	1	2023-01-19	2023-10-26	280
187	57	1.55	23.73	2022-10-31	75.6	2022-12-05	3	1	1	0	0	0	0	0	1	1	0	0	0	0	0	0	0	0	1	1	0	3	1	NA	0	0	0	0	NA	NA	NA	1	0	1	NA	IIC	4	ENDOMETRIOIDE	2	1	2023-02-08	2023-09-18	222
[truncated: 57 more columns]
